# Supplementary material for: Three-dimensional folding dynamics of the Xenopus tropicalis genome
Source: Nat Genet. 2021 Jun 7;53(7):1075–87. doi: 10.1038/s41588-021-00878-z (PMC8270788; doi:10.1038/s41588-021-00878-z)
Supplement: Supplementary file 3 — Supplementary Table 1: Comparison of the three versions of the Xenopus tropicalis reference genome. Supplementary Table 2: PacBio sequencing statistics. Supplementary Table 3: Hi-C sequencing statistics. Supplementary Table 4: Gene sequences for rescue experiments. Supplementary Table 5: Morpholino antisense oligonucleotides for knockdown experiments. [file 41588_2021_878_MOESM3_ESM.xlsx]

## Sheet: Supplementary Table 1
	Supplementary Table 1: Comparison of three versions of X. tropicalis genome
		X. tropicalis v9.1	X. tropicalis Niu et al.	X. tropicalis v10.0
	Total contig length (bp)	1369865000	1481767000	1448400000
	Number of contig	61330	9633	850
	Contig N50 (bp)	71041	377941	14600000
	Contig N90 (bp)	11781	59908	1900000
	Max contig length (bp)	671191	7388000	55860864
	Total scaffold length (bp)	1440398000	1485606000	1451300000
	Number of scaffold	6822	1956	166
	Scaffold N50 (bp)	135135000	150158000	154000000
	Scaffold N90 (bp)	1477000	80475000	91200000
	Gap (bp)	70533000	3839000	2900000

## Sheet: Supplementary Table 2
	Supplementary Table 2-PacBio Sequencing Statistics
	Polymerase Read Bases (bp)	63509390504
	Polymerase Reads (bp)	3903244
	Polymerase Read length (mean) (bp)	16271
	Polymerase Read N50 (mean) (bp)	24750
	Insert Length (mean)(bp)	12891
	Insert N50 (bp)	18250

## Sheet: Supplementary Table 3
Supplementary Table 3. Hi-C sequencing statistics
Experiment	Sequenced Read Pairs	Alignable	total_dups	Hi-C contacts	cis	trans	<20kb	>=20kb
stage8	976673356	561495751	278004999	283490752	273576019	9914733	152483611	121092408
stage8 rep1	224893290	130049428	68991391	61058037	58967825	2090212	31179075	27788750
stage8 rep2	219155078	127842710	68295858	59546852	57480612	2066240	30236469	27244143
stage8 rep3	116238521	66032810	26565380	39467430	38157916	1309514	20367157	17790759
stage8 rep4	164896179	94138173	47216713	46921460	45228792	1692668	26872940	18355852
stage8 rep5	164925733	94952471	48478148	46474323	44771723	1702600	26462424	18309299
stage8 rep6	86564555	48480159	18457509	30022650	28969151	1053499	17365546	11603605
stage9	784636123	430597557	166888566	263708991	243882463	19826528	93114717	150767746
stage9 rep1	190737858	104349930	43214287	61135643	57366695	3768948	25182638	32184057
stage9 rep2	182318619	99964461	40676920	59287541	55630654	3656887	24383030	31247624
stage9 rep3	203008939	110764663	38203747	72560916	66026873	6534043	21098015	44928858
stage9 rep4	208570707	115518503	44793612	70724891	64858241	5866650	22451034	42407207
stage10	608770227	344839478	102997235	241842243	229165038	12677205	101987661	127177377
stage10 rep1	201027113	113694423	38071216	75623207	71653180	3970027	31963930	39689250
stage10 rep2	210232948	118534817	38802269	79732548	75543664	4188884	33658348	41885316
stage10 rep3	84857842	48290455	10855316	37435139	35480670	1954469	15781564	19699106
stage10 rep4	112652324	64319783	15268434	49051349	46487524	2563825	20583819	25903705
stage11	795496956	455113735	160682129	294431606	272535182	21896424	101212354	171322828
stage11 rep1	205807132	117547217	34218390	83328827	77266960	6061867	30146740	47120220
stage11 rep2	184379682	106123687	31054832	75068855	69618017	5450838	27021903	42596114
stage11 rep3	202803978	115940407	47658076	68282331	63004698	5277633	21932279	41072419
stage11 rep4	202506164	115502424	47750831	67751593	62645507	5106086	22111432	40534075
stage12	618193938	357369608	91112809	266256799	248414817	17841982	102025017	146389800
stage12 rep1	84118034	48828723	9836349	38992374	36381935	2610439	14901332	21480603
stage12 rep2	218876568	125917204	35694731	90222473	84180777	6041696	34704602	49476175
stage12 rep3	188684549	109064931	28321032	80743899	75315171	5428728	30904204	44410967
stage12 rep4	126514787	73558750	17260697	56298053	52536934	3761119	21514879	31022055
stage13	573907017	336838172	88464356	248373816	226966067	21407749	97780140	129185927
stage13 rep1	195221715	115781948	28244458	87537490	81732157	5805333	37286276	44445881
stage13 rep2	184026295	107910000	31114485	76795515	71716253	5079262	33086872	38629381
stage13 rep3	161406649	93803368	24525339	69278029	60563504	8714525	22522768	38040736
stage13 rep4	33252358	19342856	4580074	14762782	12954153	1808629	4884224	8069929
stage15	647718979	384095087	164044055	220051032	192442838	27608194	73916800	118526038
stage15 rep1	235396176	139792760	60946258	78846502	69239750	9606752	27440924	41798826
stage15 rep2	193113165	112060532	46510095	65550437	57004694	8545743	21282352	35722342
stage15 rep3	187150383	113281000	49324349	63956651	56045112	7911539	21523809	34521303
stage15 rep4	32059255	18960795	7263353	11697442	10153282	1544160	3669715	6483567
stage17	639147144	366225131	156411893	209813238	187698644	22114594	75460911	112237733
stage17 rep1	218032783	123518385	57834823	65683562	58838545	6845017	24141753	34696792
stage17 rep2	203287876	115679533	52263367	63416166	56728417	6687749	22772674	33955743
stage17 rep3	185799041	108275817	39897843	68377974	61121569	7256405	24280103	36841466
stage17 rep4	32027444	18751396	6415860	12335536	11010113	1325423	4266381	6743732
stage23	616716675	358559202	145698252	212860950	181273252	31587698	73382565	107890687
stage23 rep1	235418531	136216843	57031563	79185280	67233194	11952086	28034051	39199143
stage23 rep2	182864076	104912031	44535286	60376745	51850028	8526717	20534206	31315822
stage23 rep3	163401227	96778928	36338526	60440402	51172580	9267822	20581883	30590697
stage23 rep4	35032841	20651400	7792877	12858523	11017450	1841073	4232425	6785025
Delayed stage9: RPB1 morpholino	360731826	197938459	61241701	136696758	121257332	15439426	48784605	72472727
Delayed stage9: RPB1 morpholino rep1	149547501	80266808	30420110	49846698	44229856	5616842	18283646	25946210
Delayed stage9: RPB1 morpholino rep2	21608153	11683986	3901449	7782537	6907750	874787	2858705	4049045
Delayed stage9: RPB1 morpholino rep3	158135959	88395296	23134400	65260896	57872841	7388055	22798860	35073981
Delayed stage9: RPB1 morpholino rep4	31440213	17592369	3785742	13806627	12246885	1559742	4843394	7403491
Delayed stage 10: RPB1 morpholino	404118645	236597462	71422179	165175283	152576390	12598893	72343123	80233267
Delayed stage 10: RPB1 morpholino rep1	152840472	87287576	32369478	54918098	50754519	4163579	24509632	26244887
Delayed stage 10: RPB1 morpholino rep2	31989370	18372343	6777988	11594355	10715947	878408	5173502	5542445
Delayed stage 10: RPB1 morpholino rep3	180029866	107442158	26636402	80805756	74614785	6190971	34942040	39672745
Delayed stage 10: RPB1 morpholino rep4	39258937	23495385	5638311	17857074	16491139	1365935	7717949	8773190
stage11: RPB1 rescue	435934119	287860104	88395972	199464132	185830303	13633829	123290906	62539397
stage11: RPB1 rescue rep1	221184018	145605984	46471687	99134297	92384893	6749404	61441809	30943084
stage11: RPB1 rescue rep2	214750101	142254120	41924285	100329835	93445410	6884425	61849097	31596313
stage11: morpholino control	428994451	275773476	75614464	200159012	183351401	16807611	109360220	73991181
stage11: morpholino control rep1	208255268	134467162	35384089	99083073	90759645	8323428	53997207	36762438
stage11: morpholino control rep2	220739183	141306314	40230375	101075939	92591756	8484183	55363013	37228743
stage11: SNF2H morpholino	838961652	539007829	164504673	374503156	358508620	15994536	265453152	93055468
stage11: SNF2H morpholino rep1	202289498	130383608	37064663	93318945	89317792	4001153	66023650	23294142
stage11: SNF2H morpholino rep2	210318382	136473469	45260212	91213257	87235844	3977413	64256269	22979575
stage11: SNF2H morpholino rep3	207283437	131864777	36943864	94920913	90949924	3970989	67681901	23268023
stage11: SNF2H morpholino rep4	219070335	140285975	45235934	95050041	91005060	4044981	67491332	23513728
stage11: SNF2H rescue	846359165	522520604	123022664	399497940	378028053	21469887	276345529	101682524
stage11: SNF2H rescue rep1	217673698	136176179	39177606	96998573	91574955	5423618	63270448	28304507
stage11: SNF2H rescue rep2	218987241	138034734	52890514	85144220	80310020	4834200	55342644	24967376
stage11: SNF2H rescue rep3	179360119	113750740	28544356	85206384	80343092	4863292	55099901	25243191
stage11: SNF2H rescue rep4	188056658	120161925	42415167	77746758	73226654	4520104	50059204	23167450
stage11: amanitin	851671528	534621664	142564124	392057540	343262427	48795113	202091614	141170813
stage11: amanitin rep1	211014837	131919360	26311583	105607777	92521960	13085817	54546619	37975341
stage11: amanitin rep2	206000997	129542656	36567549	92975107	81339886	11635221	47699436	33640450
stage11: amanitin rep3	210540755	131430034	26467060	104962974	91988803	12974171	54414610	37574193
stage11: amanitin rep4	224114939	141729614	53217932	88511682	77411778	11099904	45430949	31980829
stage11: amanitin water control	915022591	613550415	157898696	455651719	425618542	30033177	335739674	89878868
stage11: amanitin water control rep1	207685546	139186111	31076484	108109627	101031568	7078059	79815697	21215871
stage11: amanitin water control rep2	222152452	149017442	41916612	107100830	100007587	7093243	78858003	21149584
stage11: amanitin water control rep3	234013793	156459782	32081702	124378080	116231733	8146347	91784139	24447594
stage11: amanitin water control rep4	251170800	168887080	52823898	116063182	108347654	7715528	85281835	23065819
stage9: CTCF morpholino	420981292	263469765	79052925	184416840	171553566	12863274	88311739	83241827
stage9: CTCF morpholino rep1	420981292	263469765	79052925	184416840	171553566	12863274	88311739	83241827
stage9: Rad21 morpholino	225985793	91737714	38598182	53139532	50289709	2849823	31837686	18452023
stage9: Rad21 morpholino rep1	225985793	91737714	38598182	53139532	50289709	2849823	31837686	18452023
stage9: CTCF and Rad21 morpholino	419469383	245241821	78189298	167052523	157134952	9917571	86307162	70827790
stage9: CTCF and Rad21 morpholino rep1	419469383	245241821	78189298	167052523	157134952	9917571	86307162	70827790
stage13: morpholino control	382288544	217371193	59853839	157517354	144209907	13307447	62654630	81555277
stage13: morpholino control rep1	158625295	88573625	28808704	59764921	54752330	5012591	24205016	30547314
stage13: morpholino control rep2	28849455	16035843	5056193	10979650	10062464	917186	4476755	5585709
stage13: morpholino control rep3	162532221	94147641	21891537	72256104	66109295	6146809	28264335	37844960
stage13: morpholino control rep4	32281573	18614084	4097405	14516679	13285818	1230861	5708524	7577294
stage13: CTCF morpholino	490372100	289562124	74132697	215429427	201000469	14428958	106620989	94379480
stage13: CTCF morpholino rep1	131499116	80153385	18565126	61588259	57283225	4305034	29367454	27915771
stage13: CTCF morpholino rep2	107086324	57299499	8734695	48564804	45420659	3144145	25275794	20144865
stage13: CTCF morpholino rep3	143362025	88406158	20927058	67479100	62960209	4518891	32841628	30118581
stage13: CTCF morpholino rep4	108424635	63703082	25905818	37797264	35336376	2460888	19136113	16200263
stage13: Rad21 morpholino	427093246	242822606	66773432	176049174	161181055	14868119	71251639	89929416
stage13: Rad21 morpholino rep1	181269045	100978882	33148949	67829933	62158041	5671892	27965373	34192668
stage13: Rad21 morpholino rep2	27104937	15171024	4327436	10843588	9939101	904487	4474721	5464380
stage13: Rad21 morpholino rep3	190283830	110217059	26074494	84142565	76976574	7165991	33521844	43454730
stage13: Rad21 morpholino rep4	28435434	16455641	3222553	13233088	12107339	1125749	5289701	6817638
stage13: CTCF and Rad21 morpholino	421568407	243393554	71232619	172160935	159386745	12774190	71651637	87735108
stage13: CTCF and Rad21 morpholino rep1	212290535	122835933	37468201	85367732	79021372	6346360	35472496	43548876
stage13: CTCF and Rad21 morpholino rep2	209277872	120557621	33764418	86793203	80365373	6427830	36179141	44186232
stage13: CTCF and Rad21 Rescue	859723206	575250893	166976187	408274706	378781317	29493389	282299266	96482051
stage13: CTCF and Rad21 Rescue rep1	191957451	127560083	26746716	100813367	93652954	7160413	70163424	23489530
stage13: CTCF and Rad21 Rescue rep2	232364597	154931538	45181083	109750455	101803410	7947045	75872410	25931000
stage13: CTCF and Rad21 Rescue rep3	206331645	138121813	32726103	105395710	97823795	7571915	72937337	24886458
stage13: CTCF and Rad21 Rescue rep4	229069513	154637459	62322285	92315174	85501158	6814016	63326095	22175063
stage13: CTCF Rescue	809107123	525717304	147599654	378117650	344409640	33708010	260612104	83797536
stage13: CTCF Rescue rep1	204840329	132807290	31133160	101674130	92705580	8968550	70343008	22362572
stage13: CTCF Rescue rep2	219456034	142428683	40893590	101535093	92504063	9031030	70076904	22427159
stage13: CTCF Rescue rep3	186053618	120968979	30197039	90771940	82703682	8068258	62572208	20131474
stage13: CTCF Rescue rep4	198757142	129512352	45375865	84136487	76496315	7640172	57619984	18876331
stage13: Rad21 Rescue	826929219	530190062	185880649	344309413	312191536	32117877	219233761	92957775
stage13: Rad21 rescue rep1	218738429	140017235	44905453	95111782	86261314	8850468	60556417	25704897
stage13: Rad21 rescue rep2	232731895	149371933	61400442	87971491	79635597	8335894	55702530	23933067
stage13: Rad21 rescue rep3	174571765	111512698	30899270	80613428	73190554	7422874	51622636	21567918
stage13: Rad21 rescue rep4	200887130	129288196	48675484	80612712	73104071	7508641	51352178	21751893
Brain	840578973	494537843	149128731	345409112	298491493	46917619	128240660	170250833
Brain rep1	439239783	259080191	79906460	179173731	150799497	28374234	71157258	79642239
Brain rep2	401339190	235457652	69222271	166235381	147691996	18543385	57083402	90608594
Liver	1013969248	376842692	148923644	227919048	198795934	29123114	141204265	57591669
Liver rep1	163131244	108111657	41297491	66814166	59959747	6854419	47305105	12654642
Liver rep2	204167738	135880635	50228091	85652544	76871984	8780560	60604855	16267129
Liver rep3	179811533	109210883	48880981	60329902	50476960	9852942	27454501	23022459
Liver rep4	32547126	19513856	7534681	11979175	9970406	2008769	5140443	4829963
Liver rep5	220815821	2098972	499190	1599782	773804	825978	358474	415330
Liver rep6	213495786	2026689	483210	1543479	743033	800446	340887	402146
Liver (with K562 spike-in) aligned to X. tropicalis v10.0	829206859	99905798	33409644	66496154	52691206	13804948	19415506	33275700
liver: k562 spike-in rep1 (v10.0)	222808789	26757125	7064477	19692648	15621405	4071243	5771292	9850113
liver: k562 spike-in rep2 (v10.0)	223709382	26931893	10798710	16133183	12772562	3360621	4719613	8052949
liver: k562 spike-in rep3 (v10.0)	189412222	22823581	6074471	16749110	13280592	3468518	4880551	8400041
liver: k562 spike-in rep4 (v10.0)	193276466	23393199	9471986	13921213	11016647	2904566	4044050	6972597
Liver: k562 spike-in aligned to hg19	829206859	455555755	152859577	302696178	263340193	39355985	90555434	172784759
liver: k562 spike-in rep1 (hg19)	222808789	121412378	32082197	89330181	77754870	11575311	26755300	50999570
liver: k562 spike-in rep2 (hg19)	223709382	123380055	49687852	73692203	64088435	9603768	22093045	41995390
liver: k562 spike-in rep3 (hg19)	189412222	103648360	27576004	76072356	66199850	9872506	22710602	43489248
liver: k562 spike-in rep4 (hg19)	193276466	107114962	43513524	63601438	55297038	8304400	18996487	36300551
Sperm	696770990	406407840	170644340	235763500	183821131	51942369	73593382	110227749
Sperm rep1	220082140	127860467	49905353	77955114	61367706	16587408	23389614	37978092
Sperm rep2	202933969	118826438	46909545	71916893	56586699	15330194	21396591	35190108
Sperm rep3	151650713	86517323	45385406	41131917	30837018	10294899	11633210	19203808
Sperm rep4	53585609	31327958	13264902	18063056	13527667	4535389	4755345	8772322
Sperm rep5	13787088	8532696	2499754	6032942	4878723	1154219	2604118	2274605
Sperm rep6	54731471	33342958	12679380	20663578	16623318	4040260	9814504	6808814
Stage 9 (repeated)	675490223	431118692	132029022	299089670	285618246	13471424	80818781	204799465
stage 9 (repeated) rep1	351128562	224991326	69021168	155970158	148892841	7077317	42379641	106513200
stage 9 (repeated) rep 2	324361661	206127366	63007854	143119512	136725405	6394107	38439140	98286265
Stage 9 morpholino control (repeated)	770662851	504390851	193670488	310720363	300288917	10431446	79854460	220434457
stage 9 morpholino control (repeated) rep1	372628664	245486431	93407445	152078986	146930040	5148946	39383955	107546085
stage 9 morpholino control (repeated) rep 2	398034187	258904420	100263043	158641377	153358877	5282500	40470505	112888372
Stage 9 RPB1 morpholino (repeated)	724168356	438480019	137501874	300978145	279431059	21547086	141924555	137506504
stage 9 RPB1 morpholino (repeated) rep1	370802514	226676166	71927810	154748356	143658575	11089781	73341411	70317164
stage 9 RPB1 morpholino (repeated) rep 2	353365842	211803853	65574064	146229789	135772484	10457305	68583144	67189340
Stage 9 RPB1 rescue (repeated)	680993280	409686515	121218625	288467890	269277297	19190593	140992746	128284551
stage 9 RPB1 rescue (repeated) rep1	344384733	209153997	60512946	148641051	138729258	9911793	72951137	65778121
stage 9 RPB1 rescue (repeated) rep 2	336608547	200532518	60705679	139826839	130548039	9278800	68041609	62506430

## Sheet: Supplementary Table 4
Supplementary Table 4-Gene sequences for rescue experiments.
Note 1. Rescue sequence in plasmid is from sp6 promoter to sv40 polyA signal.
Note 2. Red underlined capital letters show the neutral mutations to avoid inhibition by morpholinos.
Note 3. RPB1 morpholino targets 5'UTR and the rescue sequence starts from downstream sequence of 5' UTR and no mutation was introduced in the coding sequence.
pCS2-xt.ctcf	atttaggtgacactatagaatacaagctacttgttctttttgcaggatcccatcgattcgaattcatggaGTCAgaGatggcTgaGgccgttgtggaggactcggaaaccttcatgaaaagaaaagagacaaagacatatcagaggcgtagggaaggtggtgtagatgaagataactgtgtcatagtccaaagccagacagatataagtgaagtacctcatgatgtcaacagtaatgttcagatggtgatgatggagcaacttgatcccaccctattacaaatgaagactgaagttatggaaggtgtggtttcacaagaaggtgatcctactgtggacgatacacaaataattacactacaggttgtcaatatggaagagcagccaattaatcttggag…
pCS2-xt.rad21	atttaggtgacactatagaatacaagctacttgttctttttgcaggatcccatcgattcgaattcatgttCtaTgcGcaTtttgtcctcagtaagcgtgggccgctggccaaaatctggctagcggcccactgggacaagaagttaaccaaagcccatgtgtttgagtgcaatctagagagcagtgtggagagtattatttcccccaaggtgaaaatggctctgcggacctccgggcaccttctcttgggagttgtaagaatctaccatcggaaagcaaagtacctgctggctgactgcaatgaagctttcattaaaatcaagatggctttccgccctggtgttgtggatttacccgaggaaaacagagaggctgcatacaatgccatcactctgcctg…
pCS2-xt.rpb1 (to be continued)	atttaggtgacactatagaatacaagctacttgttctttttgcaggatcccatcgattcgaattcatgcacggagctccctccggggacagtgcctgcccgctgcgcaccatcaagcgggtccagttcggcgtcatcgggcctgacgagttgaaacgcatgtctgtaactgaaggtggaattaaataccctgagacaaccgagggcggccgccccaagctgggaggattgatggacccacggcagggtgtgattgagagaactgggagatgtcagacttgtgcaggtaacatgactgagtgtcccgggcactttggccacattgaactggccaaacctgtctttcatgttggatttttggttaagaccatgaaagttctgcgatgtgtgtgcttcttct…
pCS2-xt.rpb1 (continuing)	agatcttctctctcatcgtcccagggcacattaactgtattcgaacccacagcacccatcctgacgatgaggacagtggcccctataaacacatctctcctggggacacaaaggtgattgtggagaatggggagcttattatgggaattctgtgcaagaaatctctgggaacttcagctggatccttggtccatatttcctatttggaaatgggtcacgacactacccgtctgttctactccaatattcagactgtcattaacaactggctgcttatagagggtcataccattggaattggtgactccattgctgatgccaaaacatatcaggacattcagaataccatcaaaaaggccaagcaagatgtaatagaggtcatagagaaagcccataaca…
pCS2-xt.rpb1 (continuing)	gcttttgactggctcttgggggagatcgagtccaagtttaaccaagctgttgcccacccaggagagatggtgggggctttggctgcccagtccctaggagagccggccactcagatgactctgaacaccttccattatgccggcgtgtcggctaaaaacgtcaccctgggggtcccgcgtctgaaggaactgatcaacatctccaagaaaccgaaaactccttctctgactgtgttcctgctggggcagtctgctcgggatgccgagagggcaaaggatatcctgtgccgcctggagcacaccactctgcgcaaggtcacggccaacactgccatttattatgacccaaacccccaaaataccgtcgtttccgaggaccaggagtgggtgaatgtgtac…
pCS2-xt.rpb1 (ending)	cccacttcccccagctatagccctacaagtcccagttactccccgacgtctcccagttactcgccaacttctcccagctacagcccgacatcacccagctactccccaacgtctcccagttacagccccacatcccccagttactctcctacaagtcccagctactctcccacaagccccagttactctccgacatctccatcttacagccccacgtctccctcctactctcccacctcccccaactactcccctacttcccccaactatacaccaacatctcccagctactcccccacctcccccagttacagtcccacctcccccagttactcccctacatctcctaattacagcccaaccagccctagctactctcccacatctcccagttactcg…
pCS2-xt.snf2h (to be continued)	atttaggtgacactatagaatacaagctacttgttctttttgcaggatcccatcgattcgaattcatggaGgtTgatacgggcgatcaggcgaaacaagagccgggcggagacgcagttaaagaggaagcgatggaggattatgagcttgataatgaagatgatgacgattctcttaataaatcgaaagaaggcaatgagatggatccagcttatgaagaaaagaggaaaactgaccgctcaaacagatttgagtaccttttgaaacagacagaagtgtttgcacatttcattcaaccagctgcacaaaagaccccaacctcgcctttaaaaatgaaaccaggacgtcctcgcctaaagaaagacgagaaacaagatttgctgtctatgggagattatc…
pCS2-xt.snf2h (ending)	tgttagcgagccaaaagtaccaaaggctcccagacccccaaaacagccaaatgttcaagattttcagtttttccctccacgtctatttgagttattggaaaaagaaattctctattacaggaaaacaattggctacaaggtaccacgtaatcctgatctgccaaatgcagcacaagcacaaaaggaagaacaactaaaaattgatgaggcagagcccctcaatgatgaagagttagaggagaaagagaaattgttaactcagggtttcacaaactggaataagagagatttcaaccagtttattaaggctaatgagaaatggggtcgtgatgatattgaaaatattgcgcgggaagtggaaggcaagacaccagaggaagtcattgagtattcagcggt…

## Sheet: Supplementary Table 5
	Supplementary Table 5: Morpholino antisense oligonucleotides
	ctcf	5’ GCTTCCGCCATTTCACTTTCCATTT 3’
	rad21	5’ GTGAGCGTAAAACATTTTTCTCTCT 3’
	rpb1	5’ CATGTTTGCGGTGAGACGAGTAC 3’
	snf2h	5’ CTTCCATAGCCTCCTTTGCTTCTCC 3’
	ctrl	5’ CCTCTTACCTCAGTTACAATTTATA 3’
